# Supplementary material for: The influence mechanism of micropore spatial distribution form on the methane desorption capability in selected Chinese coals
Source: PLoS One. 2026 May 14;21(5):e0348714. doi: 10.1371/journal.pone.0348714 (PMC13175379; doi:10.1371/journal.pone.0348714)
Supplement: S1 File — (XLS) [file pone.0348714.s001.xls]

## Sheet: fig.1
Fig 1. The CO2 isothermal adsorption curves of three different degrees of coal metamorphism
x1	y1	x2	y2	x3	y3
p/p0	Lignite	p/p0	Coking coal	p/p0	Anthracite
0.000177062	0.8156	0.00016049	0.4136	0.000176015	0.5219
0.000526331	1.5437	0.000520458	1.182	0.00052822	1.4335
0.000752412	1.883	0.000733746	1.564	0.000739212	1.8877
0.00139	2.7486	0.00134	2.453	0.00135	3.015
0.00286	4.1311	0.00302	4.1683	0.00303	5.2407
0.0043	5.1728	0.0043	5.1272	0.00435	6.5567
0.00588	6.1899	0.00577	6.0358	0.0058	7.7501
0.00721	6.8759	0.00746	6.934	0.00734	8.8216
0.00869	7.7009	0.00865	7.4853	0.0088	9.7205
0.01013	8.2622	0.01025	8.0695	0.01019	10.492
0.01153	8.7766	0.01156	8.5517	0.0116	11.1875
0.01297	9.2758	0.01294	9.0042	0.01306	11.8397
0.01455	9.7532	0.0144	9.4538	0.01444	12.4139
0.01591	10.15	0.01591	9.9181	0.01591	12.9846
0.01738	10.5225	0.01745	10.3529	0.01736	13.5081
0.01882	10.9081	0.01889	10.7259	0.01885	14.0197
0.02038	11.2834	0.02024	11.071	0.02039	14.5276
0.02173	11.5958	0.02175	11.4197	0.02184	14.9531
0.02326	11.9812	0.02318	11.75	0.02326	15.3664
0.02472	12.3226	0.02463	12.0297	0.02463	15.7267
0.02622	12.6833	0.02612	12.3745	0.02612	16.0977
0.02748	13.0079	0.02778	12.6617	0.02759	16.4653
0.02829	13.2124	0.02841	12.8514	0.02841	16.7979
0.02886	13.3595	0.02898	13.0135	0.02885	16.9265

## Sheet: fig.2
Fig 2. The variation of CO2 saturation adsorption capacity of three different degrees of coal metamorphism
x1	y1
Lignite	13.36
Coking coal	13.01
Anthracite	16.93

## Sheet: fig.3
Fig 3. The variation of the Smic and Vmic in three different degrees of coal metamorphism
x1	y1	y2
	Smic	Vmic
Lignite	167.455	0.051
Coking coal	135.196	0.042
Anthracite	180.858	0.057

## Sheet: fig.4
Fig 4. The micropore size distribution curves in three different degrees of coal metamorphism
x1	y1	y2	y3
	Lignite	Coking coal	Anthracite
0.3053	0	0	0
0.3193	0	0	0
0.334	0.06022	0	0
0.3494	0.16178	0.10942	0.12497
0.3655	0.15587	0.10069	0.11375
0.3823	0.06448	0	0
0.3999	0	0	0
0.4183	0.01803	0.02804	0.03143
0.4376	0.11224	0.08878	0.12609
0.4577	0.01783	0	0
0.4788	0.18127	0.21146	0.25914
0.5008	0.28179	0.14826	0.21299
0.5239	0.23283	0.05248	0.09563
0.548	0.13191	0.12997	0.14624
0.5732	0.14931	0.12666	0.17673
0.5996	0.12836	0.07892	0.1202
0.6272	0.05855	0.06146	0.0569
0.6561	0.02951	0.03605	0.04696
0.6863	0.05198	0.01886	0.02383
0.7179	0	0.01308	0.01311
0.7509	0	0.01874	0.03798
0.7855	0.02421	0	0.00868
0.8216	0.07758	0.1661	0.10062
0.8594	0.02586	0.05126	0.05236
0.899	0.01501	0.01937	0.03766
0.9404	0.01208	0.0114	0.03177
0.9836	0.01097	0.00885	0.02859
1.0289	0.0104	0.00745	0.02653
1.0763	0.01002	0.00701	0.02515
1.1258	0.00976	0.00654	0.02415
1.1776	0.0097	0.00613	0.0234
1.2318	0.00954	0.00603	0.02278
1.2885	0.00939	0.00598	0.02235
1.3478	0.00928	0.00574	0.02197
1.4099	0.00921	0.00578	0.02169
1.4748	0.00924	0.00571	0.02144
--	--	--	--
--	--	--	--
--	--	--	--
--	--	--	--
--	--	--	--
--	--	--	--
--	--	--	--
--	--	--	--
--	--	--	--
--	--	--	--
--	--	--	--
--	--	--	--
--	--	--	--
--	--	--	--
--	--	--	--
--	--	--	--
--	--	--	--
--	--	--	--
--	--	--	--
--	--	--	--
--	--	--	--
--	--	--	--
--	--	--	--
--	--	--	--
--	--	--	--
--	--	--	--
--	--	--	--
--	--	--	--
--	--	--	--
--	--	--	--
--	--	--	--
--	--	--	--
--	--	--	--
--	--	--	--
--	--	--	--
--	--	--	--
--	--	--	--
--	--	--	--
--	--	--	--
--	--	--	--
--	--	--	--
--	--	--	--
--	--	--	--
--	--	--	--
--	--	--	--
--	--	--	--
--	--	--	--
--	--	--	--
--	--	--	--
--	--	--	--
--	--	--	--
--	--	--	--
--	--	--	--
--	--	--	--
--	--	--	--
--	--	--	--
--	--	--	--
--	--	--	--
--	--	--	--
--	--	--	--
--	--	--	--
--	--	--	--
--	--	--	--
--	--	--	--
--	--	--	--
--	--	--	--
--	--	--	--
--	--	--	--
--	--	--	--
--	--	--	--
--	--	--	--
--	--	--	--
--	--	--	--
--	--	--	--
--	--	--	--
--	--	--	--
--	--	--	--
--	--	--	--
--	--	--	--
--	--	--	--
--	--	--	--
--	--	--	--
--	--	--	--
--	--	--	--
--	--	--	--
--	--	--	--
--	--	--	--
--	--	--	--
--	--	--	--
--	--	--	--
--	--	--	--
--	--	--	--
--	--	--	--
--	--	--	--
--	--	--	--
--	--	--	--
--	--	--	--
--	--	--	--
--	--	--	--
--	--	--	--
--	--	--	--
--	--	--	--
--	--	--	--
--	--	--	--
--	--	--	--
--	--	--	--
--	--	--	--
--	--	--	--
--	--	--	--
--	--	--	--
--	--	--	--
--	--	--	--
--	--	--	--
--	--	--	--
--	--	--	--
--	--	--	--
--	--	--	--
--	--	--	--
--	--	--	--
--	--	--	--
--	--	--	--
--	--	--	--
--	--	--	--
--	--	--	--
--	--	--	--
--	--	--	--
--	--	--	--
--	--	--	--
--	--	--	--
--	--	--	--
--	--	--	--
--	--	--	--
--	--	--	--
--	--	--	--
--	--	--	--
--	--	--	--
--	--	--	--
--	--	--	--
--	--	--	--
--	--	--	--
--	--	--	--
--	--	--	--
--	--	--	--
--	--	--	--
--	--	--	--
--	--	--	--
--	--	--	--
--	--	--	--
--	--	--	--
--	--	--	--
--	--	--	--
--	--	--	--
--	--	--	--
--	--	--	--
--	--	--	--
--	--	--	--
--	--	--	--
--	--	--	--
--	--	--	--
--	--	--	--
--	--	--	--
--	--	--	--
--	--	--	--
--	--	--	--
--	--	--	--
--	--	--	--
--	--	--	--
--	--	--	--
--	--	--	--
--	--	--	--
--	--	--	--
--	--	--	--
--	--	--	--
--	--	--	--
--	--	--	--
--	--	--	--
--	--	--	--
--	--	--	--
--	--	--	--
--	--	--	--
--	--	--	--
--	--	--	--
--	--	--	--
--	--	--	--
--	--	--	--
--	--	--	--
--	--	--	--
--	--	--	--
--	--	--	--
--	--	--	--
--	--	--	--
--	--	--	--
--	--	--	--
--	--	--	--
--	--	--	--
--	--	--	--
--	--	--	--
--	--	--	--
--	--	--	--
--	--	--	--
--	--	--	--
--	--	--	--
--	--	--	--
--	--	--	--
--	--	--	--
--	--	--	--
--	--	--	--
--	--	--	--
--	--	--	--
--	--	--	--
--	--	--	--
--	--	--	--
--	--	--	--
--	--	--	--
--	--	--	--
--	--	--	--
--	--	--	--
--	--	--	--
--	--	--	--
--	--	--	--
--	--	--	--
--	--	--	--
--	--	--	--
--	--	--	--
--	--	--	--
--	--	--	--
--	--	--	--
--	--	--	--
--	--	--	--
--	--	--	--
--	--	--	--
--	--	--	--
--	--	--	--
--	--	--	--
--	--	--	--
--	--	--	--
--	--	--	--
--	--	--	--
--	--	--	--
--	--	--	--
--	--	--	--
--	--	--	--
--	--	--	--
--	--	--	--
--	--	--	--
--	--	--	--
--	--	--	--
--	--	--	--
--	--	--	--
--	--	--	--
--	--	--	--
--	--	--	--
--	--	--	--
--	--	--	--
--	--	--	--
--	--	--	--
--	--	--	--
--	--	--	--
--	--	--	--
--	--	--	--
--	--	--	--
--	--	--	--
--	--	--	--
--	--	--	--
--	--	--	--
--	--	--	--
--	--	--	--
--	--	--	--
--	--	--	--
--	--	--	--
--	--	--	--
--	--	--	--
--	--	--	--
--	--	--	--
--	--	--	--
--	--	--	--
--	--	--	--
--	--	--	--
--	--	--	--
--	--	--	--
--	--	--	--
--	--	--	--
--	--	--	--
--	--	--	--
--	--	--	--
--	--	--	--
--	--	--	--
--	--	--	--
--	--	--	--
--	--	--	--
--	--	--	--
--	--	--	--
--	--	--	--
--	--	--	--
--	--	--	--
--	--	--	--
--	--	--	--
--	--	--	--
--	--	--	--
--	--	--	--
--	--	--	--
--	--	--	--
--	--	--	--
--	--	--	--
--	--	--	--
--	--	--	--
--	--	--	--
--	--	--	--
--	--	--	--
--	--	--	--
--	--	--	--
--	--	--	--
--	--	--	--
--	--	--	--
--	--	--	--
--	--	--	--
--	--	--	--
--	--	--	--
--	--	--	--
--	--	--	--
--	--	--	--
--	--	--	--
--	--	--	--
--	--	--	--
--	--	--	--
--	--	--	--
--	--	--	--
--	--	--	--
--	--	--	--
--	--	--	--
--	--	--	--
--	--	--	--
--	--	--	--
--	--	--	--
--	--	--	--
--	--	--	--
--	--	--	--
--	--	--	--
--	--	--	--
--	--	--	--
--	--	--	--
--	--	--	--
--	--	--	--
--	--	--	--
--	--	--	--
--	--	--	--
--	--	--	--
--	--	--	--
--	--	--	--
--	--	--	--
--	--	--	--
--	--	--	--
--	--	--	--
--	--	--	--
--	--	--	--
--	--	--	--
--	--	--	--
--	--	--	--
--	--	--	--
--	--	--	--
--	--	--	--
--	--	--	--
--	--	--	--
--	--	--	--
--	--	--	--
--	--	--	--
--	--	--	--
--	--	--	--
--	--	--	--
--	--	--	--
--	--	--	--
--	--	--	--
--	--	--	--
--	--	--	--
--	--	--	--
--	--	--	--
--	--	--	--
--	--	--	--
--	--	--	--
--	--	--	--
--	--	--	--
--	--	--	--
--	--	--	--
--	--	--	--
--	--	--	--
--	--	--	--
--	--	--	--
--	--	--	--
--	--	--	--
--	--	--	--
--	--	--	--
--	--	--	--
--	--	--	--
--	--	--	--
--	--	--	--
--	--	--	--
--	--	--	--
--	--	--	--
--	--	--	--
--	--	--	--
--	--	--	--
--	--	--	--
--	--	--	--
--	--	--	--
--	--	--	--
--	--	--	--
--	--	--	--
--	--	--	--
--	--	--	--
--	--	--	--
--	--	--	--
--	--	--	--
--	--	--	--
--	--	--	--
--	--	--	--
--	--	--	--
--	--	--	--
--	--	--	--
--	--	--	--
--	--	--	--
--	--	--	--
--	--	--	--
--	--	--	--
--	--	--	--
--	--	--	--
--	--	--	--
--	--	--	--
--	--	--	--
--	--	--	--
--	--	--	--
--	--	--	--
--	--	--	--
--	--	--	--
--	--	--	--
--	--	--	--
--	--	--	--
--	--	--	--
--	--	--	--
--	--	--	--
--	--	--	--
--	--	--	--
--	--	--	--
--	--	--	--
--	--	--	--
--	--	--	--
--	--	--	--
--	--	--	--
--	--	--	--
--	--	--	--
--	--	--	--
--	--	--	--
--	--	--	--
--	--	--	--
--	--	--	--
--	--	--	--
--	--	--	--
--	--	--	--
--	--	--	--
--	--	--	--
--	--	--	--
--	--	--	--
--	--	--	--
--	--	--	--
--	--	--	--
--	--	--	--
--	--	--	--
--	--	--	--
--	--	--	--
--	--	--	--
--	--	--	--
--	--	--	--
--	--	--	--
--	--	--	--
--	--	--	--
--	--	--	--
--	--	--	--
--	--	--	--
--	--	--	--
--	--	--	--
--	--	--	--
--	--	--	--
--	--	--	--
--	--	--	--
--	--	--	--
--	--	--	--
--	--	--	--
--	--	--	--
--	--	--	--
--	--	--	--
--	--	--	--
--	--	--	--
--	--	--	--
--	--	--	--
--	--	--	--
--	--	--	--
--	--	--	--
--	--	--	--
--	--	--	--
--	--	--	--
--	--	--	--
--	--	--	--
--	--	--	--
--	--	--	--
--	--	--	--
--	--	--	--
--	--	--	--
--	--	--	--
--	--	--	--
--	--	--	--
--	--	--	--
--	--	--	--
--	--	--	--
--	--	--	--
--	--	--	--
--	--	--	--
--	--	--	--
--	--	--	--
--	--	--	--
--	--	--	--
--	--	--	--
--	--	--	--
--	--	--	--
--	--	--	--
--	--	--	--
--	--	--	--
--	--	--	--
--	--	--	--
--	--	--	--
--	--	--	--
--	--	--	--
--	--	--	--
--	--	--	--
--	--	--	--
--	--	--	--
--	--	--	--
--	--	--	--
--	--	--	--
--	--	--	--
--	--	--	--
--	--	--	--
--	--	--	--
--	--	--	--
--	--	--	--
--	--	--	--
--	--	--	--
--	--	--	--
--	--	--	--
--	--	--	--
--	--	--	--
--	--	--	--
--	--	--	--
--	--	--	--
--	--	--	--
--	--	--	--
--	--	--	--
--	--	--	--
--	--	--	--
--	--	--	--
--	--	--	--
--	--	--	--
--	--	--	--
--	--	--	--
--	--	--	--
--	--	--	--
--	--	--	--
--	--	--	--
--	--	--	--
--	--	--	--
--	--	--	--
--	--	--	--
--	--	--	--
--	--	--	--
--	--	--	--
--	--	--	--
--	--	--	--
--	--	--	--
--	--	--	--
--	--	--	--
--	--	--	--
--	--	--	--
--	--	--	--
--	--	--	--
--	--	--	--
--	--	--	--
--	--	--	--
--	--	--	--
--	--	--	--
--	--	--	--
--	--	--	--
--	--	--	--
--	--	--	--
--	--	--	--
--	--	--	--
--	--	--	--
--	--	--	--
--	--	--	--
--	--	--	--
--	--	--	--
--	--	--	--
--	--	--	--
--	--	--	--
--	--	--	--
--	--	--	--
--	--	--	--
--	--	--	--
--	--	--	--
--	--	--	--
--	--	--	--
--	--	--	--
--	--	--	--
--	--	--	--
--	--	--	--
--	--	--	--
--	--	--	--
--	--	--	--
--	--	--	--
--	--	--	--
--	--	--	--
--	--	--	--
--	--	--	--
--	--	--	--
--	--	--	--
--	--	--	--
--	--	--	--
--	--	--	--
--	--	--	--
--	--	--	--
--	--	--	--
--	--	--	--
--	--	--	--
--	--	--	--
--	--	--	--
--	--	--	--
--	--	--	--
--	--	--	--
--	--	--	--
--	--	--	--
--	--	--	--
--	--	--	--
--	--	--	--
--	--	--	--
--	--	--	--
--	--	--	--
--	--	--	--
--	--	--	--
--	--	--	--
--	--	--	--
--	--	--	--
--	--	--	--
--	--	--	--
--	--	--	--
--	--	--	--
--	--	--	--
--	--	--	--
--	--	--	--
--	--	--	--
--	--	--	--
--	--	--	--
--	--	--	--
--	--	--	--
--	--	--	--
--	--	--	--
--	--	--	--
--	--	--	--
--	--	--	--
--	--	--	--
--	--	--	--
--	--	--	--
--	--	--	--
--	--	--	--
--	--	--	--
--	--	--	--
--	--	--	--
--	--	--	--
--	--	--	--
--	--	--	--
--	--	--	--
--	--	--	--
--	--	--	--
--	--	--	--
--	--	--	--
--	--	--	--
--	--	--	--
--	--	--	--
--	--	--	--
--	--	--	--
--	--	--	--
--	--	--	--
--	--	--	--
--	--	--	--
--	--	--	--
--	--	--	--
--	--	--	--
--	--	--	--
--	--	--	--
--	--	--	--
--	--	--	--
--	--	--	--
--	--	--	--
--	--	--	--
--	--	--	--
--	--	--	--
--	--	--	--
--	--	--	--
--	--	--	--
--	--	--	--
--	--	--	--
--	--	--	--
--	--	--	--
--	--	--	--
--	--	--	--
--	--	--	--
--	--	--	--
--	--	--	--
--	--	--	--
--	--	--	--
--	--	--	--
--	--	--	--
--	--	--	--
--	--	--	--
--	--	--	--
--	--	--	--
--	--	--	--
--	--	--	--
--	--	--	--
--	--	--	--
--	--	--	--
--	--	--	--
--	--	--	--
--	--	--	--
--	--	--	--
--	--	--	--
--	--	--	--
--	--	--	--
--	--	--	--
--	--	--	--
--	--	--	--
--	--	--	--
--	--	--	--
--	--	--	--
--	--	--	--
--	--	--	--
--	--	--	--
--	--	--	--
--	--	--	--
--	--	--	--
--	--	--	--
--	--	--	--
--	--	--	--
--	--	--	--
--	--	--	--
--	--	--	--
--	--	--	--
--	--	--	--
--	--	--	--
--	--	--	--
--	--	--	--
--	--	--	--
--	--	--	--
--	--	--	--
--	--	--	--
--	--	--	--
--	--	--	--
--	--	--	--
--	--	--	--
--	--	--	--
--	--	--	--
--	--	--	--
--	--	--	--
--	--	--	--
--	--	--	--
--	--	--	--
--	--	--	--
--	--	--	--
--	--	--	--
--	--	--	--
--	--	--	--
--	--	--	--
--	--	--	--
--	--	--	--
--	--	--	--
--	--	--	--
--	--	--	--
--	--	--	--
--	--	--	--
--	--	--	--
--	--	--	--
--	--	--	--
--	--	--	--
--	--	--	--
--	--	--	--
--	--	--	--
--	--	--	--
--	--	--	--
--	--	--	--
--	--	--	--
--	--	--	--
--	--	--	--
--	--	--	--
--	--	--	--
--	--	--	--
--	--	--	--
--	--	--	--
--	--	--	--
--	--	--	--
--	--	--	--
--	--	--	--
--	--	--	--
--	--	--	--
--	--	--	--
--	--	--	--
--	--	--	--
--	--	--	--
--	--	--	--
--	--	--	--
--	--	--	--
--	--	--	--
--	--	--	--
--	--	--	--
--	--	--	--
--	--	--	--
--	--	--	--
--	--	--	--
--	--	--	--
--	--	--	--
--	--	--	--
--	--	--	--
--	--	--	--
--	--	--	--
--	--	--	--
--	--	--	--
--	--	--	--
--	--	--	--
--	--	--	--
--	--	--	--
--	--	--	--
--	--	--	--
--	--	--	--
--	--	--	--
--	--	--	--
--	--	--	--
--	--	--	--
--	--	--	--
--	--	--	--
--	--	--	--
--	--	--	--
--	--	--	--
--	--	--	--
--	--	--	--
--	--	--	--
--	--	--	--
--	--	--	--
--	--	--	--
--	--	--	--
--	--	--	--
--	--	--	--
--	--	--	--
--	--	--	--
--	--	--	--
--	--	--	--
--	--	--	--
--	--	--	--
--	--	--	--
--	--	--	--
--	--	--	--
--	--	--	--
--	--	--	--
--	--	--	--
--	--	--	--
--	--	--	--
--	--	--	--
--	--	--	--
--	--	--	--
--	--	--	--
--	--	--	--
--	--	--	--
--	--	--	--
--	--	--	--
--	--	--	--
--	--	--	--
--	--	--	--
--	--	--	--
--	--	--	--
--	--	--	--
--	--	--	--
--	--	--	--
--	--	--	--
--	--	--	--
--	--	--	--
--	--	--	--
--	--	--	--
--	--	--	--
--	--	--	--
--	--	--	--
--	--	--	--
--	--	--	--
--	--	--	--
--	--	--	--
--	--	--	--
--	--	--	--
--	--	--	--
--	--	--	--
--	--	--	--
--	--	--	--
--	--	--	--
--	--	--	--
--	--	--	--
--	--	--	--
--	--	--	--
--	--	--	--
--	--	--	--
--	--	--	--
--	--	--	--
--	--	--	--
--	--	--	--
--	--	--	--
--	--	--	--
--	--	--	--
--	--	--	--
--	--	--	--
--	--	--	--
--	--	--	--
--	--	--	--
--	--	--	--
--	--	--	--
--	--	--	--
--	--	--	--
--	--	--	--
--	--	--	--
--	--	--	--
--	--	--	--
--	--	--	--
--	--	--	--
--	--	--	--
--	--	--	--
--	--	--	--
--	--	--	--
--	--	--	--
--	--	--	--
--	--	--	--
--	--	--	--
--	--	--	--
--	--	--	--
--	--	--	--
--	--	--	--
--	--	--	--
--	--	--	--
--	--	--	--
--	--	--	--
--	--	--	--
--	--	--	--
--	--	--	--
--	--	--	--
--	--	--	--
--	--	--	--
--	--	--	--
--	--	--	--
--	--	--	--
--	--	--	--
--	--	--	--
--	--	--	--
--	--	--	--
--	--	--	--
--	--	--	--
--	--	--	--
--	--	--	--
--	--	--	--
--	--	--	--
--	--	--	--
--	--	--	--
--	--	--	--
--	--	--	--
--	--	--	--
--	--	--	--
--	--	--	--
--	--	--	--
--	--	--	--
--	--	--	--
--	--	--	--
--	--	--	--
--	--	--	--
--	--	--	--
--	--	--	--
--	--	--	--
--	--	--	--
--	--	--	--
--	--	--	--
--	--	--	--
--	--	--	--
--	--	--	--
--	--	--	--
--	--	--	--
--	--	--	--
--	--	--	--
--	--	--	--
--	--	--	--
--	--	--	--
--	--	--	--
--	--	--	--
--	--	--	--
--	--	--	--
--	--	--	--
--	--	--	--
--	--	--	--
--	--	--	--
--	--	--	--
--	--	--	--
--	--	--	--
--	--	--	--
--	--	--	--
--	--	--	--
--	--	--	--
--	--	--	--
--	--	--	--
--	--	--	--
--	--	--	--
--	--	--	--
--	--	--	--
--	--	--	--
--	--	--	--
--	--	--	--
--	--	--	--
--	--	--	--
--	--	--	--
--	--	--	--
--	--	--	--
--	--	--	--
--	--	--	--
--	--	--	--
--	--	--	--
--	--	--	--
--	--	--	--
--	--	--	--
--	--	--	--
--	--	--	--
--	--	--	--
--	--	--	--
--	--	--	--
--	--	--	--
--	--	--	--
--	--	--	--
--	--	--	--
--	--	--	--
--	--	--	--
--	--	--	--
--	--	--	--
--	--	--	--
--	--	--	--
--	--	--	--
--	--	--	--
--	--	--	--
--	--	--	--
--	--	--	--
--	--	--	--
--	--	--	--
--	--	--	--
--	--	--	--
--	--	--	--
--	--	--	--
--	--	--	--
--	--	--	--
--	--	--	--
--	--	--	--
--	--	--	--
--	--	--	--
--	--	--	--
--	--	--	--
--	--	--	--
--	--	--	--
--	--	--	--
--	--	--	--
--	--	--	--
--	--	--	--
--	--	--	--
--	--	--	--
--	--	--	--
--	--	--	--
--	--	--	--
--	--	--	--
--	--	--	--
--	--	--	--
--	--	--	--
--	--	--	--
--	--	--	--
--	--	--	--
--	--	--	--
--	--	--	--
--	--	--	--
--	--	--	--
--	--	--	--
--	--	--	--
--	--	--	--
--	--	--	--
--	--	--	--
--	--	--	--
--	--	--	--
--	--	--	--
--	--	--	--
--	--	--	--
--	--	--	--
--	--	--	--
--	--	--	--
--	--	--	--
--	--	--	--
--	--	--	--
--	--	--	--
--	--	--	--
--	--	--	--
--	--	--	--
--	--	--	--
--	--	--	--
--	--	--	--
--	--	--	--
--	--	--	--
--	--	--	--
--	--	--	--
--	--	--	--
--	--	--	--
--	--	--	--
--	--	--	--
--	--	--	--
--	--	--	--
--	--	--	--
--	--	--	--
--	--	--	--
--	--	--	--
--	--	--	--
--	--	--	--
--	--	--	--
--	--	--	--
--	--	--	--
--	--	--	--
--	--	--	--
--	--	--	--
--	--	--	--
--	--	--	--
--	--	--	--
--	--	--	--
--	--	--	--
--	--	--	--
--	--	--	--
--	--	--	--
--	--	--	--
--	--	--	--
--	--	--	--
--	--	--	--
--	--	--	--
--	--	--	--
--	--	--	--
--	--	--	--
--	--	--	--
--	--	--	--
--	--	--	--
--	--	--	--
--	--	--	--
--	--	--	--
--	--	--	--
--	--	--	--
--	--	--	--
--	--	--	--
--	--	--	--
--	--	--	--
--	--	--	--
--	--	--	--
--	--	--	--
--	--	--	--
--	--	--	--
--	--	--	--
--	--	--	--
--	--	--	--
--	--	--	--
--	--	--	--
--	--	--	--
--	--	--	--
--	--	--	--
--	--	--	--
--	--	--	--
--	--	--	--
--	--	--	--
--	--	--	--
--	--	--	--
--	--	--	--
--	--	--	--
--	--	--	--
--	--	--	--
--	--	--	--
--	--	--	--
--	--	--	--
--	--	--	--
--	--	--	--
--	--	--	--
--	--	--	--
--	--	--	--
--	--	--	--
--	--	--	--
--	--	--	--
--	--	--	--
--	--	--	--
--	--	--	--
--	--	--	--
--	--	--	--
--	--	--	--
--	--	--	--
--	--	--	--
--	--	--	--
--	--	--	--
--	--	--	--
--	--	--	--
--	--	--	--
--	--	--	--
--	--	--	--
--	--	--	--
--	--	--	--
--	--	--	--
--	--	--	--
--	--	--	--
--	--	--	--
--	--	--	--
--	--	--	--
--	--	--	--
--	--	--	--
--	--	--	--
--	--	--	--
--	--	--	--
--	--	--	--
--	--	--	--
--	--	--	--
--	--	--	--
--	--	--	--
--	--	--	--
--	--	--	--
--	--	--	--
--	--	--	--
--	--	--	--
--	--	--	--
--	--	--	--
--	--	--	--
--	--	--	--
--	--	--	--
--	--	--	--
--	--	--	--
--	--	--	--
--	--	--	--
--	--	--	--
--	--	--	--
--	--	--	--
--	--	--	--
--	--	--	--
--	--	--	--
--	--	--	--
--	--	--	--
--	--	--	--
--	--	--	--
--	--	--	--
--	--	--	--
--	--	--	--
--	--	--	--
--	--	--	--
--	--	--	--
--	--	--	--
--	--	--	--
--	--	--	--
--	--	--	--
--	--	--	--
--	--	--	--
--	--	--	--
--	--	--	--
--	--	--	--
--	--	--	--
--	--	--	--
--	--	--	--
--	--	--	--
--	--	--	--
--	--	--	--
--	--	--	--
--	--	--	--
--	--	--	--
--	--	--	--
--	--	--	--
--	--	--	--
--	--	--	--
--	--	--	--
--	--	--	--
--	--	--	--
--	--	--	--
--	--	--	--
--	--	--	--
--	--	--	--
--	--	--	--
--	--	--	--
--	--	--	--
--	--	--	--
--	--	--	--
--	--	--	--
--	--	--	--
--	--	--	--
--	--	--	--
--	--	--	--
--	--	--	--
--	--	--	--
--	--	--	--
--	--	--	--
--	--	--	--
--	--	--	--
--	--	--	--
--	--	--	--
--	--	--	--
--	--	--	--
--	--	--	--
--	--	--	--
--	--	--	--
--	--	--	--
--	--	--	--
--	--	--	--
--	--	--	--
--	--	--	--
--	--	--	--
--	--	--	--
--	--	--	--
--	--	--	--
--	--	--	--
--	--	--	--
--	--	--	--
--	--	--	--
--	--	--	--
--	--	--	--
--	--	--	--
--	--	--	--
--	--	--	--
--	--	--	--
--	--	--	--
--	--	--	--
--	--	--	--
--	--	--	--
--	--	--	--
--	--	--	--
--	--	--	--
--	--	--	--
--	--	--	--
--	--	--	--
--	--	--	--
--	--	--	--
--	--	--	--
--	--	--	--
--	--	--	--
--	--	--	--
--	--	--	--
--	--	--	--
--	--	--	--
--	--	--	--
--	--	--	--
--	--	--	--
--	--	--	--
--	--	--	--
--	--	--	--
--	--	--	--
--	--	--	--
--	--	--	--
--	--	--	--
--	--	--	--
--	--	--	--
--	--	--	--
--	--	--	--
--	--	--	--
--	--	--	--
--	--	--	--
--	--	--	--
--	--	--	--
--	--	--	--
--	--	--	--
--	--	--	--
--	--	--	--
--	--	--	--
--	--	--	--
--	--	--	--
--	--	--	--
--	--	--	--
--	--	--	--
--	--	--	--
--	--	--	--
--	--	--	--
--	--	--	--
--	--	--	--
--	--	--	--
--	--	--	--
--	--	--	--
--	--	--	--
--	--	--	--
--	--	--	--
--	--	--	--
--	--	--	--
--	--	--	--
--	--	--	--
--	--	--	--
--	--	--	--
--	--	--	--
--	--	--	--
--	--	--	--
--	--	--	--
--	--	--	--
--	--	--	--
--	--	--	--
--	--	--	--
--	--	--	--
--	--	--	--
--	--	--	--
--	--	--	--
--	--	--	--
--	--	--	--
--	--	--	--
--	--	--	--
--	--	--	--
--	--	--	--
--	--	--	--
--	--	--	--
--	--	--	--
--	--	--	--
--	--	--	--
--	--	--	--
--	--	--	--
--	--	--	--
--	--	--	--
--	--	--	--
--	--	--	--
--	--	--	--
--	--	--	--
--	--	--	--
--	--	--	--
--	--	--	--
--	--	--	--
--	--	--	--
--	--	--	--
--	--	--	--
--	--	--	--
--	--	--	--
--	--	--	--
--	--	--	--
--	--	--	--
--	--	--	--
--	--	--	--
--	--	--	--
--	--	--	--
--	--	--	--
--	--	--	--
--	--	--	--
--	--	--	--
--	--	--	--
--	--	--	--
--	--	--	--
--	--	--	--
--	--	--	--
--	--	--	--
--	--	--	--
--	--	--	--
--	--	--	--
--	--	--	--
--	--	--	--
--	--	--	--
--	--	--	--
--	--	--	--

## Sheet: fig.5
Fig 5. The LTNA isotherms of three different degrees of coal metamorphism
x1	y1	x2	y2	x3	y3	x4	y4	x5	y5	x6	y6
	Lignite-ad		Lignite-de		Coking coal-ad		Coking coal -de		Anthracite-ad		Anthracite-de
0.0272	0.6957	0.97733	8.2497	0.02884	0.8534	0.9777	8.8087	0.02946	0.4295	0.97773	8.516
0.0395	0.7591	0.95453	6.2421	0.04028	0.9372	0.95134	6.7415	0.04129	0.4837	0.95488	6.0986
0.0512	0.7809	0.89532	3.771	0.05187	0.9655	0.90344	5.2523	0.05248	0.5235	0.89338	4.1739
0.10256	0.8447	0.85177	2.9786	0.10344	1.0803	0.85189	4.4675	0.10268	0.6608	0.85036	3.7889
0.15418	0.898	0.801	2.42	0.15318	1.213	0.8013	3.9263	0.15305	0.751	0.80184	3.4042
0.20299	0.9322	0.7501	2.0424	0.2029	1.3194	0.75006	3.5077	0.20312	0.843	0.75138	3.1286
0.25478	0.9657	0.70341	1.8232	0.25388	1.4213	0.70213	3.2224	0.25323	0.9111	0.70003	2.9669
0.30591	0.9953	0.65352	1.6435	0.30464	1.5314	0.64134	2.8684	0.30324	0.9992	0.64941	2.7493
0.35474	1.0263	0.60401	1.5104	0.35486	1.633	0.6008	2.6948	0.35343	1.0608	0.59976	2.6602
0.40427	1.0509	0.55333	1.4164	0.40749	1.7535	0.55312	2.5304	0.40287	1.1707	0.55034	2.4612
0.45304	1.1009	0.49758	1.3245	0.45636	1.8934	0.49993	2.3174	0.45296	1.2417	0.49955	2.3663
0.50501	1.1496	0.44848	1.2475	0.50628	2.0783	0.44737	2.089	0.50264	1.3616	0.45192	2.1464
0.55475	1.2121	0.39823	1.1927	0.55677	2.2147	0.40058	1.9461	0.55229	1.4499	0.40017	2.0038
0.60424	1.2969	0.34841	1.1557	0.60629	2.3539	0.34914	1.8216	0.60171	1.642	0.34947	1.8585
0.65487	1.4186	0.29731	1.1238	0.65606	2.5774	0.29953	1.7101	0.65171	1.7726	0.30117	1.7002
0.70657	1.5625	0.25071	1.0932	0.70461	2.8279	0.25046	1.5825	0.70228	1.8955	0.24999	1.5146
0.75691	1.7667	0.19839	1.0538	0.75495	3.0649	0.19939	1.4665	0.75142	2.1652	0.19977	1.3327
0.80466	2.0499	0.14786	1.0137	0.80384	3.4703	0.14829	1.3592	0.80079	2.4065	0.14872	1.1388
0.8526	2.4771	0.09867	0.9627	0.8527	4.0105	0.09878	1.2266	0.84923	2.8121	0.09963	0.9077
0.89879	3.1933	0.04865	0.9007	0.9041	4.783	0.04907	1.1217	0.89693	3.378	0.04991	0.6406
0.94843	5.0561			0.95121	6.1466			0.94669	4.7612
0.97101	6.941			0.97381	7.8771			0.97212	7.0688
0.98074	8.4371			0.98183	8.9968			0.98204	8.5971

## Sheet: fig.6
Fig 6. The variation of liquid nitrogen saturation adsorption capacity of three different degrees of coal metamorphism
x1	y1
Lignite	8.44
Coking coal	9
Anthracite	8.6

## Sheet: fig.7
Fig 7. The variations of the Smeso and Vmeso in three different degrees of coal metamorphism
x1	y1	y2
	Smeso	Vmeso
Lignite	3.369	0.0131
Coking coal	4.745	0.0139
Anthracite	3.181	0.0133

## Sheet: fig.8
Fig 8. The mesopore size distribution curves in three different degrees of coal metamorphism
x1	y1	y2	y3
	Lignite	Coking coal	Anthracite
1.4748	0.0007295	0.00070535	0
1.5427	0.00069815	0.00099655	0
1.6137	0.00058871	0.00105	0.00021205
1.6879	0.00048307	0.00085997	0.00049887
1.7656	0.00035627	0.00064622	0.00071722
1.8469	5.429e-05	0.00017668	0.00085324
1.9319	0	0	0.00077241
2.0208	0	0	0.00071751
2.1138	0	0	0.00029397
2.2111	0	0	0.00023624
2.3129	0	0	0.00074156
2.4194	0	0	0.0011
2.5307	0	0	0.00136
2.6472	0	0.00045225	0.00163
2.7691	0	0.00078393	0.00174
2.8965	0	0.00085273	0.00162
3.0298	0	0.00081391	0.00138
3.1693	0	0.00082941	0.00126
3.3152	0	0.00085254	0.00111
3.4678	0	0.00084946	0.00090844
3.6274	0	0.00086172	0.00083736
3.7943	0	0.00082876	0.00078784
3.969	0	0.00061887	0.00059167
4.1517	0	0.00062389	0.00041472
4.3428	0	0.00068684	0.00054514
4.5426	7.0259e-05	0.00075727	0.00080218
4.7517	0.00025489	0.00079686	0.00070963
4.9704	0.00034801	0.00080619	0.00041319
5.1992	0.00040145	0.00084592	0.00035937
5.4385	0.00044154	0.0009341	0.00053941
5.6889	0.00043793	0.00087331	0.00058981
5.9507	0.00036203	0.00065284	0.0004304
6.2246	0.00034965	0.00058247	0.00028849
6.5111	0.0002121	0.00036321	9.2142e-05
6.8108	0.00024936	0.0003899	0.0001162
7.1243	0.00048674	0.00063529	0.00032977
7.4522	0.00060569	0.00072357	0.00044842
7.7952	0.00061691	0.00070893	0.0004506
8.154	0.00056548	0.00060652	0.00039578
8.5293	0.00057582	0.00057576	0.00040728
8.9219	0.00055513	0.00054919	0.00039725
9.3326	0.0005059	0.00050451	0.00036461
9.7621	0.0003854	0.00037017	0.00026581
10.2114	0.00037122	0.00034391	0.00024205
10.6814	0.00047145	0.00043215	0.00025934
11.1731	0.00048561	0.00042131	0.000205
11.6874	0.00043992	0.00036739	0.00019269
12.2253	0.00042992	0.00035989	0.00019571
12.788	0.00041656	0.00034615	0.00019123
13.3766	0.00041712	0.00032981	0.00019847
13.9923	0.00058932	0.00031048	0.00052272
14.6364	0.00058561	0.0002285	0.00044423
15.31	0.00049113	0.00032123	0.000364
16.0147	0.00045735	0.00033637	0.00034064
16.7518	0.00043246	0.00031963	0.00032244
17.5229	0.00040823	0.00030168	0.00030427
18.3294	0.00038213	0.00028183	0.00028429
19.1731	0.00035387	0.00025993	0.00026229
20.0556	0.00031772	0.00023373	0.00023587
20.9787	0.0002536	0.00018606	0.00018766
21.9443	0.00023894	0.00017624	0.00017777
22.9544	0.00022836	0.00016879	0.00017022
24.0109	0.00021493	0.00015943	0.0001608
25.1161	0.00015358	0.00011428	0.00011518
26.2721	0.00010257	7.3679e-05	7.432e-05
27.4814	0.00013837	0.00010267	0.00010325
28.7463	0.0001749	0.00016992	0.00013116
30.0694	0.00012697	0.00022578	9.4284e-05
31.4534	0.00013842	0.00015209	0.00011938
32.9012	0.00016102	0.00014409	0.00019364
34.4155	0.00015738	0.00013809	0.00018677
35.9996	0.00028664	0.00025946	0.00035031

## Sheet: fig.9
Fig 9. The curves of mercury intake and mercury withdrawal in three different degrees of coal metamorphism. (a) Lignite, (b) Coking coal, (c) Anthracite.
Fig(a)					Fig(b)					Fig(c)
x1	y1	x2	y2		x1	y1	x2	y2		x1	y1	x2	y2
	mercury entry		mercury exit		0.53918	0	59866.7	0.11867		0.5443	0	59828.2	0.08017
0.54161	2.00722e-30	59899.5	0.38527		0.64432	0	46122.5	0.11414		0.64556	0	46117.7	0.07698
0.64399	0.00161	46123.1	0.38355		0.82502	0	35529.9	0.10972		0.82634	0	35528.8	0.07325
0.82155	0.00342	35533.4	0.38		1.01881	0	27329.9	0.1053		1.02215	0	27330	0.07033
1.02025	0.0086	27329.7	0.377		2.01636	0.05635	21027.2	0.10137		2.00886	0.04277	21029.4	0.06798
2.01426	0.0389	21028.2	0.374		3.0127	0.06304	16031.4	0.09756		3.01655	0.04794	16032.6	0.06629
3.01973	0.05784	16030.4	0.37316		4.00985	0.06619	12435.5	0.09449		4.01246	0.05048	12439.1	0.06498
4.01851	0.07152	12436.6	0.37316		5.5192	0.06856	9638.3	0.09196		5.50108	0.05248	9644.62	0.06394
5.51376	0.08415	9639.43	0.37316		6.00819	0.06933	7330.22	0.08968		6.01752	0.05308	7324.12	0.063
6.01468	0.08802	7332.46	0.373		7.50719	0.07036	5727.3	0.08777		7.51365	0.0541	5724.17	0.06237
7.51792	0.0966	5728.28	0.37187		8.51153	0.07087	4320.3	0.08675		8.50794	0.05462	4315.07	0.06193
8.51331	0.10118	4312.34	0.37098		10.4984	0.07117	3314.56	0.08601		10.4903	0.05522	3316.14	0.06147
10.522	0.10907	3311.07	0.37041		13.0038	0.07141	2610.51	0.08527		12.9961	0.05573	2612.02	0.06124
13.0171	0.1168	2611.37	0.3701		15.9664	0.0716	2004.3	0.08463		15.9735	0.0561	2007.18	0.06102
16.0248	0.12382	2005.08	0.36964		19.9574	0.07181	1507.19	0.08396		20.0015	0.05656	1504.12	0.06079
20.0245	0.13165	1504.71	0.36901		24.9897	0.07205	1204.16	0.08346		24.9617	0.05685	1203.65	0.06047
25.0096	0.1421	1204.1	0.36858		29.9997	0.07226	901.567	0.08302		30.0056	0.05716	903.153	0.06018
30.0044	0.1527	902.969	0.36786		35.6754	0.07226	701.521	0.08261		35.926	0.05716	703.988	0.05988
35.9353	0.16015	703.601	0.36684		45.7463	0.07226	503.92	0.08221		45.821	0.05716	503	0.05951
45.2934	0.1722	502.325	0.36516		55.8659	0.07226	404.112	0.08188		55.3718	0.05716	403.59	0.05942
55.1702	0.18	402.626	0.3635		70.3625	0.07226	303.22	0.08149		70.7259	0.05716	303.23	0.05914
70.9741	0.1921	304.891	0.36094		85.8633	0.07237	244.479	0.0812		86.3171	0.05716	242.558	0.05884
85.7282	0.2093	243.471	0.35815		110.718	0.07257	192.968	0.08086		110.998	0.05716	194.253	0.0586
110.488	0.23	193.978	0.35467		135.502	0.07257	149.536	0.08052		135.232	0.05716	148.706	0.05834
135.667	0.2465	149.364	0.34899		170.291	0.07263	113.776	0.08019		171.171	0.05716	113.685	0.05806
170.633	0.2641	114.208	0.34133		215.448	0.07287	89.8439	0.07996		216.092	0.05716	88.1022	0.05778
215.904	0.2797	88.6714	0.33151		265.411	0.07311	68.8392	0.07971		265.857	0.05716	69.2156	0.05761
265.509	0.2923	69.4917	0.31863		325.249	0.07331	54.3078	0.07949		325.187	0.05716	54.6163	0.05734
325.663	0.3054	54.1634	0.30266		415.73	0.07355	34.8191	0.07919		415.101	0.05716	34.189	0.05707
416.475	0.31417	33.9606	0.26707		515.888	0.07373	19.264	0.0788		515.03	0.05716	18.9923	0.05685
517.134	0.32421	19.7585	0.21694		636.424	0.074				636.224	0.05716
635.252	0.33211				795.554	0.07433				796.5	0.05716
797.348	0.33865				985.675	0.07471				987.163	0.05716
985.528	0.34352				1194.53	0.07517				1195.79	0.05716
1194.77	0.34707				1494.8	0.07569				1494.94	0.05716
1494.28	0.35027				1892.59	0.0764				1890.96	0.05727
1892.56	0.35309				2339.98	0.07686				2340.57	0.05744
2340	0.35519				2886.2	0.07749				2887.87	0.05775
2887.55	0.35702				3585.31	0.07817				3584.58	0.05801
3585.14	0.3587				4480.98	0.07894				4480.49	0.05848
4481.53	0.36032				5573.69	0.07983				5574.72	0.05888
5575.19	0.36165				6868.2	0.0809				6866.87	0.05949
6868.02	0.36286				8562.16	0.08223				8562.36	0.06029
8562.43	0.3642				10561	0.08372				10560.2	0.06103
10560.6	0.36537				13158.8	0.08563				13157.7	0.06219
13157.6	0.36659				16355.7	0.088				16355.4	0.06361
16355.3	0.36764				19953.4	0.09063				19950.7	0.0652
19950.9	0.36859				24982.4	0.09439				24985.6	0.06746
24979	0.36949				29980.1	0.09747				29969.6	0.06956
29975.2	0.36973				34970.9	0.10006				34955.6	0.07124
34968.2	0.372				39961.3	0.1045				39946.8	0.07258
39964.7	0.374				44957.2	0.10656				44929.1	0.07465
44956.7	0.376				49935.1	0.11145				49903.2	0.07626
49956.8	0.378				54883.6	0.11531				54860.7	0.07804
54937.5	0.382				59866.7	0.11867				59828.2	0.08017
59899.5	0.38527

## Sheet: fig.10
Fig 10. The variation of the maximum mercury intake of three different degrees of coal metamorphism
x1	y1	y2
	the maximum mercury intake	the effective pore ratio
Lignite	0.3853	43.71
Coking coal	0.1187	33.64
Anthracite	0.0802	29.05

[truncated: 3 more sheets: fig.11, fig.12, fig.13]
